# Supplementary material for: The effect of pole length on physiological and perceptual responses during G3 roller ski skating on uphill terrain
Source: PLoS One. 2019 Feb 22;14(2):e0211550. doi: 10.1371/journal.pone.0211550 (PMC6386358; doi:10.1371/journal.pone.0211550)
Supplement: S1 File — (XLSX) [file pone.0211550.s001.xlsx]

## Sheet: Supporting data
Subject	Weight	Height	Age	Peak values				VO2 at 10 km/h (ml/kg/min)						VO2 at 4% inclination (ml/kg/min)						Blood lactate at 10 km/h (mmol/L)						Blood lactate at 4% inclination (mmol/L)						Heart rate at 10 km/h (beats/min)						Heart rate at 4% inclination (beats/min)						RER at 10 km/h (beats/min)
	Kg	Cm	Yr	VO2	Blood lactate	Heart rate	RER	0.07		0.09		0.11		14 km/h		17 km/h		20 km/h		0.07		0.09		0.11		14 km/h		17 km/h		20 km/h		0.07		0.09		0.11		14 km/h		17 km/h		20 km/h		0.07		0.09		0.11
				ml/kg/min	mmol/L	beats/min		SS+7.5 cm	SS	SS+7.5 cm	SS	SS+7.5 cm	SS	SS+7.5 cm	SS	SS+7.5 cm	SS	SS+7.5 cm	SS	SS+7.5 cm	SS	SS+7.5 cm	SS	SS+7.5 cm	SS	SS+7.5 cm	SS	SS+7.5 cm	SS	SS+7.5 cm	SS	SS+7.5 cm	SS	SS+7.5 cm	SS	SS+7.5 cm	SS	SS+7.5 cm	SS	SS+7.5 cm	SS	SS+7.5 cm	SS	SS+7.5 cm	SS	SS+7.5 cm	SS	SS+7.5 cm	SS
1	76.6	183	20	64.46	9.75	194	1.13	45.75	42.81	48.48	49.5	50.58	54.96	40.02	42.2	48.54	47	54.25	55	1.17	1.31	2.13	2.19	4.14	3.61	1.19	1.34	1.9	1.92	3.28	3.59	157	154	168	167	180	177	153	157	172	169	181	180	0.88	0.85	0.91	0.88	0.92	0.9
2	71.2	182	18	72.1	11.31	204	1.13	44.05	45.38	52.6	51.81	57.58	58.11	44.7	46.1	51.03	50.66	58.48	59.4	0.94	1.31	1.51	1.85	2.56	2.84	1.1	1.04	1.58	1.5	2.92	2.7	165	160	178	179	186	187	161	164	173	175	184	188	0.88	0.84	0.9	0.9	0.9	0.94
3	76.15	177	19	72.4	10.57	192	1.16	47.8	46.66	53.36	54.23	57.18	57.96	44.83	47.5	52.88	52.08	58.01	58.51	1.87	1.85	2.13	2.15	3.72	4.21	1.87	1.34	1.92	1.62	3.12	2.46	143	147	161	162	174	174	138	135	158	154	173	174	0.84	0.83	0.89	0.9	0.94	0.94
4	71.7	184	21	66.7	12.06	194	1.2	44.93	45.73	52.01	54.9	56.45	59.5	48.88	48.2	52.1	51.54	58.9	62.56	1.63	1.41	2.35	2.99	4.98	5.4	1.83	2.19	2.2	2.48	4.98	5.02	164	167	179	179	187	190	167	165	175	178	183	185	0.87	0.87	0.91	0.9	0.94	0.96
5	72.3	176	25	72.9	12.09	202	1.17	44.13	44.2	52.26	54.63	60.41	62.66	46.85	46.7	50.48	51.11	60.2	61.01	2.21	1.99	3.07	2.85	5.38	5.81	2.67	2.14	2.75	2.81	4.67	4.46	143	152	176	173	189	189	150	154	167	168	183	185	0.92	0.93	0.97	0.97	0.99	0.99
6	62.15	178	18	63.76	5.49	195	1.02	44.56	44.03	52.3	51.41	56.7	58.3	43.96	44.13	51.51	50.41	60.76	58.4	2.66	2.32	3.58	3.92	5.76	4.66	1.62	1.77	2.95	3.13	3.98	5.1	171	172	185	184	192	190	167	164	180	182	188	189	0.93	0.91	0.92	0.96	0.99	0.95
7	70.5	177	25	73.3	10.61	193	1.15	40.81	43.9	49.61	51.95	54.28	57.1	40.53	41.38	48.16	48.23	54.9	55.23	1.26	1.74	2.08	1.74	2.9	2.99	1.24	1.25	1.76	1.85	3.02	3.42	143	137	161	164	174	175	129	129	154	152	169	171	0.88	0.88	0.89	0.88	0.9	0.92
8	76.75	185	18	70.36	7.89	196	1.08	41.5	41.8	46.7	48.38	56.8	56.6	43.06	42.93	47.76	50.76	58.25	60.27	1.36	1.66	2.16	1.95	3.34	3.62	1.1	1.18	1.96	1.88	3.04	3.45	159	157	171	175	186	183	151	146	166	168	178	180	0.88	0.88	0.93	0.91	0.98	0.95
9	77.05	182	19	64.86	7.9	207	1.01	44.06	45.9	52.22	51.98	58.8	59.05	43.23	44.01	51.65	50.46	58.7	60.05	1.37	1.2	1.99	2.2	4.21	4.12	1.89	2.35	2.59	2.42	4.14	4.94	170	170	181	182	195	197	167	161	182	187	197	198	0.85	0.86	0.88	0.86	0.91	0.91
10	76.2	182	18	66.5	12.58	196	1.18	42.76	44.95	50.71	50.91	57.04	58.23	39.68	44.56	48.35	51.01	59.04	59.48	2.34	2.82	4.23	4.02	6.24	6.24	2.58	2.59	3.45	3.52	5.54	6.46	151	151	170	169	182	184	146	142	169	162	183	182	0.87	0.85	0.9	0.93	0.93	0.95
[truncated: 40 more columns]
